# Supplementary material for: The Global Prevalence of HTLV-1 and HTLV-2 Infections among Immigrants and Refugees—A Systematic Review and Meta-Analysis
Source: Viruses. 2024 Sep 27;16(10):1526. doi: 10.3390/v16101526 (PMC11512286; doi:10.3390/v16101526)
Supplement: Supplementary file 1 [file viruses-16-01526-s001.zip]

Archive with 5 entries (5 files):
- Figures S1 - S10.pdf
- Table S1 Preferred reporting items for systematic reviews and meta-analyses (PRISMA) 2020 checklist.pdf
- Table S2 Search strategies from the PubMed, Scopus, EMBASE, Web of Science and VHL databases.pdf
- TABLES~S3.pdf
- TABLES~S4.pdf
